# Supplementary material for: Healthcare Service Utilization by Patients with Obstructive Sleep Apnea: A Population-Based Study
Source: PLoS One. 2015 Sep 4;10(9):e0137459. doi: 10.1371/journal.pone.0137459 (PMC4560397; doi:10.1371/journal.pone.0137459)
Supplement: S1 File — (XLS) [file pone.0137459.s001.xls]

## Sheet: data
osa	mage	sex	cd_npp	cdc_npp	ddy_npp	ddc_npp	totalc_npp
0	3	0	7	4215	0	0	4215
1	6	1	26	32855	0	0	32855
0	4	1	26	9560	0	0	9560
0	5	1	14	6077	0	0	6077
0	5	1	12	20149	0	0	20149
0	5	1	9	9263	0	0	9263
1	4	1	38	30241	0	0	30241
0	5	1	63	62407	3	41052	103459
0	4	1	25	16967	0	0	16967
0	4	0	3	2774	0	0	2774
0	3	1	7	3470	0	0	3470
1	4	1	21	31054	0	0	31054
0	5	1	6	3708	0	0	3708
0	4	0	2	1776	0	0	1776
0	5	1	32	24631	0	0	24631
0	3	1	67	33812	0	0	33812
0	4	0	15	7826	0	0	7826
0	3	0	14	10118	0	0	10118
1	4	0	11	12712	0	0	12712
0	4	1	3	6530	0	0	6530
0	7	1	23	629317	0	0	629317
1	2	0	2	1672	0	0	1672
0	3	0	3	950	0	0	950
0	6	1	38	65996	15	126747	192743
0	4	1	5	3235	0	0	3235
1	7	0	20	7589	0	0	7589
0	5	0	5	1931	0	0	1931
0	3	1	5	1620	0	0	1620
0	3	0	16	9831	0	0	9831
0	7	0	96	43421	7	121478	164899
0	2	1	2	662	0	0	662
0	5	1	21	17949	0	0	17949
0	4	1	52	444777	126	1203774	1648551
0	4	1	3	1872	0	0	1872
0	5	1	9	5087	0	0	5087
0	3	1	26	13738	0	0	13738
0	3	1	28	21330	0	0	21330
0	4	1	6	2034	0	0	2034
0	4	1	5	2486	0	0	2486
0	6	1	11	17727	0	0	17727
0	4	0	1	822	0	0	822
0	3	1	5	4167	0	0	4167
0	6	0	43	44734	0	0	44734
1	2	1	30	21424	2	9282	30706
0	3	1	4	1103	0	0	1103
0	2	0	19	6570	0	0	6570
0	3	1	6	1492	0	0	1492
1	4	1	22	18633	0	0	18633
0	5	1	46	23204	0	0	23204
0	4	1	41	21074	0	0	21074
0	5	0	24	14843	0	0	14843
0	4	1	15	15429	0	0	15429
0	2	1	2	1340	0	0	1340
0	5	1	30	17792	0	0	17792
0	3	0	1	416	0	0	416
0	5	1	23	23982	0	0	23982
0	5	0	24	22405	0	0	22405
0	6	0	12	11875	0	0	11875
0	4	1	10	5483	0	0	5483
0	5	1	7	4443	0	0	4443
0	3	1	6	2537	0	0	2537
0	2	1	2	1410	0	0	1410
0	5	1	35	25203	0	0	25203
0	5	0	24	9235	0	0	9235
0	5	1	4	1720	0	0	1720
0	4	1	5	1600	0	0	1600
0	3	1	4	2237	0	0	2237
0	4	1	24	11756	0	0	11756
0	2	0	19	7003	0	0	7003
0	6	1	8	3307	0	0	3307
0	3	0	8	8560	0	0	8560
1	5	0	44	39394	0	0	39394
0	4	1	6	8819	0	0	8819
0	2	1	6	1891	0	0	1891
1	4	1	91	352655	1	22171	374826
1	5	0	12	4886	0	0	4886
1	3	1	7	2636	0	0	2636
0	3	1	3	1529	0	0	1529
0	6	1	53	55795	96	651519	707314
0	5	0	13	14360	0	0	14360
0	3	1	4	1880	0	0	1880
0	3	1	4	6052	190	499273	505325
0	3	1	11	8101	0	0	8101
1	2	1	14	7196	0	0	7196
0	4	1	9	15181	0	0	15181
0	6	1	13	9773	1	25618	35391
1	6	1	16	31108	0	0	31108
0	3	1	22	14051	0	0	14051
0	5	1	14	8608	0	0	8608
0	5	1	12	12226	0	0	12226
0	6	1	21	21754	0	0	21754
0	4	1	25	12249	0	0	12249
0	5	0	29	23472	0	0	23472
0	4	1	19	16228	0	0	16228
0	6	1	10	9495	0	0	9495
0	2	0	24	15888	15	122317	138205
0	3	1	28	11729	0	0	11729
0	4	1	29	17909	0	0	17909
0	6	0	29	14949	0	0	14949
0	4	1	2	704	0	0	704
0	6	0	14	10938	0	0	10938
0	5	0	20	13917	0	0	13917
1	6	1	41	31448	0	0	31448
0	6	1	12	5986	4	18242	24228
0	7	0	4	1404	0	0	1404
0	5	1	15	17529	0	0	17529
0	6	0	28	31195	0	0	31195
0	3	0	4	1472	0	0	1472
0	4	1	7	2718	0	0	2718
1	2	0	22	9236	0	0	9236
0	5	1	40	21634	2	21359	42993
0	5	1	12	17209	0	0	17209
0	3	1	21	12556	0	0	12556
0	5	1	98	77863	0	0	77863
0	4	0	1	830	0	0	830
0	6	1	78	60983	5	30289	91272
0	8	1	40	23361	10	32608	55969
0	3	1	3	1268	0	0	1268
0	6	1	2	516	0	0	516
0	4	1	7	5593	0	0	5593
0	4	0	29	23623	4	9793	33416
0	2	1	23	16180	0	0	16180
0	4	1	4	1549	0	0	1549
0	5	0	22	10902	0	0	10902
0	7	1	59	56077	0	0	56077
0	4	1	1	416	0	0	416
0	2	1	16	17827	0	0	17827
0	3	1	8	8752	0	0	8752
1	6	1	38	17382	0	0	17382
0	3	1	1	679	0	0	679
0	5	1	2	942	0	0	942
0	5	1	24	21061	0	0	21061
0	3	1	1	460	0	0	460
0	4	1	16	18563	0	0	18563
0	5	1	11	15174	0	0	15174
0	2	1	5	4450	0	0	4450
0	6	1	71	669307	0	0	669307
0	5	1	19	10286	0	0	10286
0	6	1	73	64089	0	0	64089
0	3	0	10	7437	0	0	7437
0	4	1	12	6327	4	13414	19741
0	4	1	12	17731	0	0	17731
1	4	1	2	1840	0	0	1840
0	5	1	34	43498	0	0	43498
0	7	1	6	2815	0	0	2815
0	3	0	5	2814	0	0	2814
0	3	1	8	5065	0	0	5065
0	5	1	18	6770	0	0	6770
0	3	0	39	20841	0	0	20841
0	5	1	14	110136	75	276962	387098
0	3	0	11	4252	0	0	4252
0	6	1	64	49939	0	0	49939
0	5	1	22	13319	0	0	13319
0	6	1	41	638924	0	0	638924
0	3	1	11	5322	0	0	5322
0	2	0	5	2332	0	0	2332
0	3	1	17	7759	0	0	7759
0	5	1	18	16580	0	0	16580
0	7	1	9	8926	0	0	8926
0	3	0	2	572	0	0	572
0	5	1	25	12070	0	0	12070
0	5	1	28	25643	0	0	25643
0	4	1	11	6697	0	0	6697
0	4	0	15	14279	0	0	14279
0	5	1	33	33561	0	0	33561
1	2	0	25	11890	0	0	11890
1	4	0	11	6023	0	0	6023
1	3	1	35	18166	0	0	18166
0	3	1	7	2988	0	0	2988
0	6	0	17	7493	0	0	7493
0	5	0	17	6140	0	0	6140
0	3	1	26	19909	0	0	19909
0	5	1	25	11112	0	0	11112
1	3	1	3	2759	0	0	2759
0	3	1	13	9785	0	0	9785
0	4	0	10	2496	0	0	2496
0	4	1	7	2912	0	0	2912
1	4	1	15	8173	0	0	8173
0	3	1	5	2190	0	0	2190
1	2	1	11	7763	0	0	7763
1	4	1	54	31798	0	0	31798
0	5	1	4	3251	0	0	3251
0	4	0	20	8110	0	0	8110
0	5	1	39	51491	12	140019	191510
0	2	0	9	5207	0	0	5207
1	4	0	113	92053	0	0	92053
0	4	1	16	15857	0	0	15857
1	5	0	4	1737	0	0	1737
0	4	0	30	39704	0	0	39704
0	5	0	17	20901	0	0	20901
1	5	1	13	14853	0	0	14853
0	6	1	72	36339	0	0	36339
0	5	1	5	7300	0	0	7300
0	5	1	5	1340	0	0	1340
0	4	1	36	15909	0	0	15909
1	3	1	31	12251	0	0	12251
0	4	1	2	1976	0	0	1976
0	2	1	8	3250	0	0	3250
0	3	0	14	9047	0	0	9047
0	5	1	29	28066	0	0	28066
0	4	1	19	14040	0	0	14040
1	4	1	13	7227	0	0	7227
0	3	1	1	1382	0	0	1382
1	5	1	25	20397	0	0	20397
0	5	1	13	7436	0	0	7436
0	4	1	4	2220	0	0	2220
1	5	1	53	329313	6	56038	385351
0	3	1	9	4987	0	0	4987
0	4	0	2	802	0	0	802
0	3	1	4	1790	0	0	1790
0	6	0	18	14990	0	0	14990
1	5	1	86	55392	0	0	55392
1	4	1	54	44367	0	0	44367
1	4	1	40	19382	0	0	19382
0	6	1	30	20145	0	0	20145
0	3	0	11	5724	0	0	5724
0	5	1	26	18388	0	0	18388
0	4	0	8	6159	0	0	6159
0	4	1	1	320	0	0	320
0	3	1	3	1625	0	0	1625
0	5	1	11	18835	0	0	18835
0	6	0	28	13274	0	0	13274
0	3	1	8	3165	0	0	3165
1	7	0	88	59919	0	0	59919
1	6	0	24	12329	0	0	12329
0	6	1	24	22465	0	0	22465
0	3	1	10	6860	3	35510	42370
0	4	0	15	15030	0	0	15030
0	6	0	33	13748	0	0	13748
0	4	1	8	3904	0	0	3904
0	4	1	6	4710	0	0	4710
0	5	1	34	29640	0	0	29640
0	4	1	4	931	0	0	931
1	5	1	14	14208	0	0	14208
0	3	1	20	7193	0	0	7193
0	5	1	34	14929	0	0	14929
0	5	1	22	19252	0	0	19252
0	5	1	8	12597	0	0	12597
0	4	1	14	11047	0	0	11047
1	3	1	16	6675	0	0	6675
0	4	1	21	20637	0	0	20637
0	5	0	22	17072	0	0	17072
0	4	1	7	5903	0	0	5903
0	6	0	18	17794	0	0	17794
0	5	1	43	23449	0	0	23449
0	4	1	4	1394	0	0	1394
0	5	1	9	4649	0	0	4649
0	2	1	15	13109	8	93995	107104
0	4	1	2	820	0	0	820
0	3	1	4	1660	0	0	1660
0	6	1	18	11085	0	0	11085
0	4	1	10	8008	0	0	8008
0	4	1	17	20293	0	0	20293
0	3	1	1	960	0	0	960
0	3	1	12	7587	0	0	7587
0	4	1	11	10472	0	0	10472
0	5	1	38	14274	0	0	14274
0	5	1	20	12445	0	0	12445
0	4	1	6	2100	0	0	2100
1	4	0	5	1661	0	0	1661
0	6	0	34	24378	0	0	24378
0	4	1	5	2602	0	0	2602
0	4	1	5	2019	0	0	2019
1	4	1	8	3872	0	0	3872
0	4	0	5	2047	0	0	2047
1	5	1	30	14154	0	0	14154
0	5	1	4	1604	0	0	1604
0	8	1	10	8741	0	0	8741
0	4	0	49	29461	0	0	29461
0	4	1	1	413	0	0	413
0	4	0	1	950	0	0	950
0	4	1	20	12234	0	0	12234
0	3	1	6	1769	0	0	1769
0	4	1	24	12762	0	0	12762
0	5	1	7	2429	0	0	2429
0	6	1	10	19914	8	312857	332771
0	2	1	4	1503	0	0	1503
0	5	0	9	7235	0	0	7235
1	4	1	13	8243	0	0	8243
0	5	1	18	21435	0	0	21435
0	5	1	33	38746	0	0	38746
0	5	0	8	4555	0	0	4555
1	4	0	76	97714	0	0	97714
0	3	0	15	6344	0	0	6344
0	5	1	22	18158	0	0	18158
1	6	1	31	45407	0	0	45407
0	4	1	49	24320	0	0	24320
0	5	1	7	4595	0	0	4595
1	4	0	40	525643	0	0	525643
0	3	0	13	7760	0	0	7760
1	4	1	24	12082	0	0	12082
0	4	1	4	1249	0	0	1249
0	5	1	4	5924	0	0	5924
1	4	1	26	31649	0	0	31649
0	4	1	2	180	0	0	180
0	5	0	11	9674	0	0	9674
0	6	1	24	14677	0	0	14677
1	6	0	35	23755	0	0	23755
0	5	1	11	9563	1	22457	32020
0	5	1	15	6596	0	0	6596
0	2	0	12	13112	0	0	13112
0	7	1	11	4046	0	0	4046
0	4	1	5	16194	0	0	16194
0	6	1	10	5438	0	0	5438
0	3	1	14	7816	0	0	7816
1	2	1	8	3889	0	0	3889
0	3	0	22	7379	4	24064	31443
0	2	1	1	860	0	0	860
0	6	0	49	53156	0	0	53156
0	5	0	33	625635	15	113125	738760
0	6	1	20	12810	2	20704	33514
0	6	0	19	13909	5	9564	23473
0	4	1	6	7311	0	0	7311
0	2	0	8	4162	0	0	4162
1	5	1	23	10268	0	0	10268
1	3	1	19	15034	0	0	15034
1	2	1	10	9019	0	0	9019
0	4	0	29	26980	0	0	26980
0	3	1	2	1422	0	0	1422
0	4	1	7	5503	0	0	5503
0	5	1	1	732	0	0	732
1	4	1	7	2340	0	0	2340
0	4	0	1	316	0	0	316
0	7	1	56	123712	0	0	123712
0	3	1	7	4327	0	0	4327
0	5	0	11	6366	0	0	6366
0	5	0	36	41982	0	0	41982
0	5	1	10	9564	0	0	9564
1	4	1	3	6607	0	0	6607
0	2	0	10	4821	0	0	4821
1	5	1	61	53087	0	0	53087
0	4	1	10	3580	0	0	3580
0	5	1	46	28294	0	0	28294
1	5	1	23	18216	0	0	18216
0	6	1	7	2640	0	0	2640
1	3	0	20	24748	50	155547	180295
1	6	0	26	25933	0	0	25933
0	4	1	1	541	0	0	541
0	3	1	13	15844	0	0	15844
0	4	1	11	103904	0	0	103904
0	4	1	14	7111	0	0	7111
0	5	1	112	731968	37	254473	986441
1	4	1	21	14433	0	0	14433
0	6	0	51	22839	0	0	22839
0	3	1	23	20073	0	0	20073
1	3	0	31	16176	0	0	16176
0	2	0	3	1741	0	0	1741
0	5	1	7	1806	0	0	1806
0	4	1	27	21017	0	0	21017
0	8	1	20	15817	7	25080	40897
0	8	0	13	36698	0	0	36698
0	3	1	6	2292	0	0	2292
0	6	1	58	41624	0	0	41624
0	5	1	5	13031	0	0	13031
0	3	0	26	11812	0	0	11812
1	2	0	14	8158	0	0	8158
0	4	1	10	26325	0	0	26325
0	4	1	3	3027	0	0	3027
0	7	1	17	20363	0	0	20363
0	6	1	19	22664	0	0	22664
0	4	1	4	2716	0	0	2716
0	4	1	10	6446	0	0	6446
1	2	1	20	22426	0	0	22426
1	3	1	9	3669	0	0	3669
0	3	0	29	13113	0	0	13113
1	3	1	7	12488	0	0	12488
0	4	1	7	4952	0	0	4952
0	4	1	1	880	0	0	880
1	4	1	9	7385	0	0	7385
0	4	1	15	6817	0	0	6817
1	7	0	79	77047	0	0	77047
0	4	1	21	8997	0	0	8997
0	2	0	23	10713	3	22321	33034
0	2	0	2	717	0	0	717
1	5	1	8	5806	0	0	5806
1	6	1	48	58225	5	52509	110734
0	4	1	33	14205	0	0	14205
0	5	1	13	13330	0	0	13330
0	5	1	58	25708	0	0	25708
1	6	1	61	38759	0	0	38759
0	5	0	12	6062	0	0	6062
0	3	0	1	316	0	0	316
1	6	1	13	8779	0	0	8779
1	6	1	119	49229	0	0	49229
0	4	1	9	13244	4	17335	30579
1	6	1	19	9997	0	0	9997
0	2	1	9	3197	0	0	3197
1	4	1	18	15276	30	117694	132970
0	2	1	3	1481	0	0	1481
0	3	0	18	13182	0	0	13182
1	5	1	7	4233	0	0	4233
0	4	0	24	17068	0	0	17068
0	4	1	26	21051	0	0	21051
0	3	1	7	10926	0	0	10926
0	6	0	21	10721	0	0	10721
0	5	1	17	11966	0	0	11966
1	5	1	32	73620	2	26393	100013
0	4	1	47	22791	0	0	22791
0	5	1	26	12647	0	0	12647
0	3	1	30	21609	0	0	21609
0	4	1	12	5494	0	0	5494
0	3	1	2	290	0	0	290
0	4	1	17	11381	0	0	11381
0	7	0	31	31162	0	0	31162
0	4	1	22	10433	0	0	10433
0	3	1	11	5123	0	0	5123
1	4	1	21	15331	0	0	15331
0	2	0	13	7933	0	0	7933
0	6	1	45	28255	0	0	28255
0	5	1	73	41570	0	0	41570
0	4	1	1	509	0	0	509
0	2	0	2	705	0	0	705
0	3	1	13	8551	0	0	8551
0	5	1	12	5550	0	0	5550
0	2	1	13	9631	0	0	9631
0	2	1	8	3655	0	0	3655
0	6	1	15	26895	0	0	26895
0	6	0	34	20706	0	0	20706
0	3	1	10	4305	0	0	4305
0	3	1	3	620	0	0	620
0	3	1	4	2663	0	0	2663
0	4	0	1	220	0	0	220
0	2	0	2	2070	0	0	2070
1	5	1	69	37248	0	0	37248
0	4	1	13	12354	0	0	12354
0	3	1	3	2592	0	0	2592
0	5	1	30	26506	0	0	26506
0	5	1	14	6050	0	0	6050
0	4	1	34	225220	0	0	225220
1	7	1	74	98353	0	0	98353
0	2	1	6	2372	0	0	2372
0	4	1	25	17253	3	8695	25948
1	2	1	15	11470	0	0	11470
0	4	1	11	7726	0	0	7726
0	6	0	34	30825	0	0	30825
0	6	0	31	14385	0	0	14385
0	7	0	39	27572	0	0	27572
0	5	1	13	9532	0	0	9532
0	4	1	30	48946	0	0	48946
0	5	0	15	7122	0	0	7122
1	6	0	52	40329	14	223164	263493
0	4	1	17	7366	0	0	7366
0	4	0	8	8735	0	0	8735
0	3	1	8	4304	0	0	4304
0	6	1	8	7230	0	0	7230
0	4	0	32	18216	0	0	18216
0	4	1	20	13494	0	0	13494
0	6	0	81	56026	0	0	56026
0	5	1	20	14956	0	0	14956
0	3	1	35	18243	0	0	18243
0	4	1	7	4480	0	0	4480
0	4	0	17	6139	0	0	6139
0	4	0	4	2176	0	0	2176
0	4	0	22	9045	0	0	9045
0	4	1	52	69051	0	0	69051
0	5	0	7	2401	0	0	2401
0	3	0	4	1185	0	0	1185
0	7	1	43	23810	0	0	23810
0	5	1	31	21025	0	0	21025
0	5	1	26	30062	0	0	30062
1	4	1	6	7782	0	0	7782
0	4	1	5	1922	0	0	1922
0	5	0	47	27059	0	0	27059
0	6	1	9	6017	0	0	6017
0	4	0	7	6604	0	0	6604
0	2	1	1	860	0	0	860
0	5	1	24	24040	0	0	24040
0	4	0	23	12360	0	0	12360
0	5	0	24	10461	0	0	10461
1	5	1	20	46616	190	3576382	3622998
0	5	1	22	10784	0	0	10784
0	6	1	37	30857	6	44232	75089
0	4	1	12	3723	0	0	3723
0	3	1	1	1760	0	0	1760
0	6	0	29	18070	0	0	18070
0	4	1	7	14208	0	0	14208
0	4	1	25	17648	0	0	17648
0	6	1	24	13889	0	0	13889
0	8	1	46	44995	0	0	44995
0	5	1	47	32949	0	0	32949
0	7	1	19	10260	0	0	10260
1	5	1	5	1578	0	0	1578
0	3	1	8	3251	0	0	3251
0	6	1	27	7394	0	0	7394
0	4	1	3	1004	0	0	1004
0	7	1	55	20208	0	0	20208
0	7	1	43	53421	3	12818	66239
1	4	1	5	3275	0	0	3275
1	3	1	8	2933	0	0	2933
0	3	0	50	94144	0	0	94144
0	6	1	4	5420	0	0	5420
0	3	0	22	21885	0	0	21885
0	2	1	7	2601	0	0	2601
0	5	0	19	8960	0	0	8960
0	4	1	12	5618	0	0	5618
0	5	1	8	15400	0	0	15400
0	5	1	41	30783	0	0	30783
1	4	1	23	17281	3	21628	38909
0	2	0	22	9501	0	0	9501
0	5	1	30	58000	9	107768	165768
0	3	1	2	496	0	0	496
1	4	1	47	56319	0	0	56319
0	5	1	14	12602	0	0	12602
0	7	1	60	72338	0	0	72338
0	3	1	115	86711	0	0	86711
1	4	1	17	8729	0	0	8729
0	3	1	27	13288	0	0	13288
0	6	0	27	9526	0	0	9526
0	3	1	12	5478	0	0	5478
0	5	1	8	3416	0	0	3416
1	4	1	33	31791	0	0	31791
0	4	1	9	4158	0	0	4158
1	3	1	9	3973	0	0	3973
0	3	0	25	25442	0	0	25442
0	6	1	34	54410	4	31187	85597
0	3	1	3	2927	0	0	2927
0	4	0	27	17905	0	0	17905
0	6	1	27	33248	0	0	33248
0	3	1	14	7789	0	0	7789
0	6	1	26	54311	0	0	54311
1	5	1	14	5303	0	0	5303
1	4	1	7	2132	0	0	2132
0	6	1	31	18129	0	0	18129
0	3	1	24	12367	0	0	12367
0	5	0	44	29120	0	0	29120
0	5	0	66	964702	7	64953	1029655
0	6	1	12	12237	0	0	12237
0	5	1	12	4682	0	0	4682
0	6	1	7	11936	0	0	11936
0	7	1	23	18304	0	0	18304
0	4	1	3	1472	0	0	1472
0	5	1	3	940	0	0	940
1	5	0	131	143281	0	0	143281
0	5	0	24	27845	0	0	27845
0	4	1	5	1502	0	0	1502
0	4	1	31	24953	0	0	24953
1	4	1	39	63284	0	0	63284
0	4	1	8	2615	0	0	2615
1	4	1	36	17695	0	0	17695
0	3	0	9	11391	0	0	11391
0	3	1	8	3138	0	0	3138
0	5	1	17	18513	0	0	18513
0	3	1	13	5553	0	0	5553
0	5	0	12	7736	0	0	7736
0	2	1	8	3520	0	0	3520
0	4	1	5	3345	0	0	3345
1	5	1	36	17482	0	0	17482
0	6	1	5	13949	7	18019	31968
0	5	1	3	8180	0	0	8180
0	4	1	10	23783	9	77256	101039
0	2	0	5	3140	0	0	3140
0	6	1	12	4900	0	0	4900
0	4	1	20	16558	0	0	16558
0	3	0	18	10386	0	0	10386
0	4	1	17	23768	0	0	23768
0	5	1	5	4700	0	0	4700
0	2	0	22	19434	0	0	19434
0	5	1	9	7243	0	0	7243
0	3	1	7	8710	0	0	8710
1	3	1	35	21659	0	0	21659
0	4	0	1	1710	0	0	1710
0	5	1	8	9390	0	0	9390
0	6	0	42	28286	0	0	28286
0	5	1	3	1717	0	0	1717
0	5	1	28	178878	3	46110	224988
0	5	1	13	14703	0	0	14703
0	5	1	31	19772	0	0	19772
0	3	1	3	1192	0	0	1192
0	4	1	20	10281	0	0	10281
0	5	0	62	90704	0	0	90704
0	4	1	10	7680	0	0	7680
0	2	0	10	4855	0	0	4855
0	3	1	7	2852	0	0	2852
1	3	1	11	20110	0	0	20110
0	4	1	13	7323	0	0	7323
0	4	0	27	15759	0	0	15759
0	6	1	34	16105	0	0	16105
0	6	1	14	5383	0	0	5383
0	5	0	10	6864	6	52981	59845
0	6	1	4	1302	0	0	1302
0	3	0	9	6121	0	0	6121
0	5	1	18	15679	0	0	15679
0	3	1	7	4228	0	0	4228
0	6	1	6	5691	0	0	5691
0	4	1	11	9535	0	0	9535
0	4	1	3	920	0	0	920
1	6	0	18	9478	0	0	9478
0	5	1	11	10189	0	0	10189
1	6	1	52	46155	0	0	46155
0	4	0	32	32702	0	0	32702
0	3	1	27	12300	0	0	12300
0	4	1	15	12657	0	0	12657
0	3	0	9	4950	0	0	4950
0	2	0	30	12372	0	0	12372
0	7	1	44	14935	0	0	14935
0	3	0	9	3635	0	0	3635
0	5	1	20	15545	0	0	15545
0	5	0	14	12529	0	0	12529
0	4	0	7	18107	0	0	18107
1	2	1	15	14244	0	0	14244
0	3	0	2	4120	0	0	4120
0	4	1	16	5466	0	0	5466
0	5	1	2	2720	0	0	2720
0	2	1	6	2104	0	0	2104
1	5	1	52	27403	0	0	27403
0	2	1	1	720	0	0	720
0	3	1	15	10341	0	0	10341
0	3	1	8	3876	0	0	3876
1	5	1	47	33440	0	0	33440
0	5	1	50	22013	0	0	22013
0	5	1	75	181210	0	0	181210
0	7	1	3	960	0	0	960
0	3	1	5	2280	0	0	2280
0	2	1	9	5234	0	0	5234
1	5	0	38	30267	0	0	30267
0	5	1	17	7638	0	0	7638
0	3	1	25	7782	0	0	7782
0	5	0	20	12670	0	0	12670
0	4	1	5	2180	0	0	2180
0	2	0	7	2073	0	0	2073
0	2	1	16	12749	0	0	12749
0	4	0	7	3210	0	0	3210
0	3	0	9	3097	0	0	3097
0	4	1	49	345548	0	0	345548
1	6	0	37	40893	0	0	40893
0	7	1	4	2490	0	0	2490
0	6	1	41	34425	0	0	34425
0	5	1	2	1070	0	0	1070
0	4	1	3	960	0	0	960
0	6	0	11	5862	0	0	5862
1	5	1	23	14418	0	0	14418
0	6	0	11	6134	6	20305	26439
0	4	1	8	3686	0	0	3686
0	6	1	5	1732	0	0	1732
0	5	1	24	11931	0	0	11931
0	4	1	15	15498	0	0	15498
1	4	1	12	13098	0	0	13098
0	3	1	7	5821	0	0	5821
0	7	0	21	27821	0	0	27821
0	6	0	16	17268	0	0	17268
1	5	1	21	18818	0	0	18818
0	3	1	23	13010	0	0	13010
0	5	1	1	605	0	0	605
1	3	1	9	5700	0	0	5700
1	6	1	91	145110	139	900747	1045857
1	4	1	18	14549	0	0	14549
0	6	1	19	19806	0	0	19806
0	2	1	8	6277	0	0	6277
0	6	0	2	3254	0	0	3254
0	3	1	6	2026	0	0	2026
0	6	1	46	72359	0	0	72359
0	6	0	19	21893	0	0	21893
0	3	0	25	9798	0	0	9798
1	4	1	11	5390	0	0	5390
0	5	1	14	16640	0	0	16640
0	4	1	3	1849	0	0	1849
0	3	1	5	1757	0	0	1757
0	5	1	19	6823	0	0	6823
0	6	1	20	40464	0	0	40464
0	4	1	2	1180	0	0	1180
0	5	0	9	3754	0	0	3754
0	3	1	12	14771	0	0	14771
1	7	0	16	13637	0	0	13637
0	5	1	111	61529	0	0	61529
0	4	1	52	22733	0	0	22733
0	6	1	33	24528	14	48865	73393
0	6	0	1	4882	72	295213	300095
0	5	0	18	13823	0	0	13823
0	5	0	40	17839	0	0	17839
0	6	1	1	300	0	0	300
1	4	1	35	41824	0	0	41824
0	8	0	23	20444	0	0	20444
0	5	0	1	520	0	0	520
0	5	1	43	34707	2	55386	90093
0	4	1	5	1187	0	0	1187
1	4	1	60	248143	17	274782	522925
0	5	0	34	21081	0	0	21081
0	3	1	7	2874	0	0	2874
1	8	1	57	113294	5	61050	174344
0	3	1	31	45901	2	25901	71802
1	5	1	58	72669	0	0	72669
1	4	1	33	13327	0	0	13327
0	3	1	29	11324	0	0	11324
0	3	1	2	490	0	0	490
0	6	1	13	23701	0	0	23701
0	5	1	13	8303	0	0	8303
0	7	0	7	6508	1	105419	111927
0	4	1	10	3990	0	0	3990
0	2	0	31	17823	0	0	17823
0	6	1	26	28802	0	0	28802
0	7	0	2	820	0	0	820
0	5	1	40	71743	0	0	71743
0	3	1	22	24378	0	0	24378
1	6	1	47	52100	0	0	52100
0	4	1	5	30757	0	0	30757
0	3	1	8	5490	0	0	5490
0	6	0	17	22820	0	0	22820
0	5	1	2	1045	0	0	1045
0	3	1	6	3125	0	0	3125
0	5	1	2	1120	0	0	1120
1	6	0	72	59129	10	44958	104087
0	2	1	5	1580	0	0	1580
0	4	1	1	730	0	0	730
0	4	1	15	8814	0	0	8814
1	6	0	23	22868	5	29838	52706
0	5	1	10	6071	0	0	6071
0	4	1	4	756	0	0	756
0	6	1	13	15388	0	0	15388
0	3	1	15	13159	0	0	13159
0	5	1	8	8452	0	0	8452
1	4	0	27	22343	0	0	22343
0	6	1	17	19813	0	0	19813
0	5	1	7	3272	0	0	3272
0	3	1	4	2626	0	0	2626
0	6	0	39	27482	0	0	27482
0	4	1	2	3060	0	0	3060
0	7	0	8	4040	0	0	4040
0	2	1	6	2610	0	0	2610
0	6	0	24	30187	0	0	30187
0	3	1	8	4129	0	0	4129
0	3	0	24	53688	0	0	53688
0	2	1	7	4106	0	0	4106
1	8	0	101	67046	0	0	67046
0	4	1	13	4181	0	0	4181
0	4	1	19	14793	0	0	14793
0	3	1	18	12675	0	0	12675
0	3	1	20	10824	8	43853	54677
0	4	1	23	16411	0	0	16411
0	5	1	4	956	0	0	956
1	6	0	28	22051	0	0	22051
0	4	1	14	7838	0	0	7838
1	6	1	83	70466	0	0	70466
0	4	1	50	39448	2	22053	61501
0	5	1	6	2911	0	0	2911
0	6	1	35	28864	0	0	28864
1	6	1	75	74951	0	0	74951
1	4	1	25	18885	0	0	18885
0	5	1	11	8474	0	0	8474
0	2	1	5	2409	0	0	2409
0	5	1	34	50218	0	0	50218
1	5	1	42	29627	0	0	29627
0	5	0	7	4132	0	0	4132
0	3	1	5	3458	0	0	3458
0	5	1	19	28398	0	0	28398
1	4	1	18	35405	1	3027	38432
0	2	0	2	666	0	0	666
0	4	0	66	54222	3	37178	91400
0	6	1	23	51355	30	175691	227046
0	6	1	7	3335	0	0	3335
1	5	1	10	5456	0	0	5456
0	6	0	40	25579	0	0	25579
0	3	0	25	11670	0	0	11670
0	6	1	10	1180	0	0	1180
0	4	1	18	17038	0	0	17038
1	4	1	102	63244	1	26775	90019
0	4	1	2	452	0	0	452
1	4	1	13	7055	0	0	7055
0	6	0	34	631209	0	0	631209
0	6	1	6	3742	0	0	3742
0	6	1	28	13664	0	0	13664
0	3	1	5	6440	0	0	6440
1	3	1	55	47716	0	0	47716
0	4	1	4	1664	0	0	1664
0	4	1	21	11111	0	0	11111
0	2	0	11	3911	0	0	3911
0	3	1	18	13309	0	0	13309
0	2	0	16	13027	0	0	13027
0	6	0	22	18368	0	0	18368
0	5	0	38	19601	0	0	19601
0	4	1	4	2821	0	0	2821
0	8	1	12	3333	0	0	3333
0	5	1	3	2550	0	0	2550
0	4	0	1	1749	0	0	1749
1	6	1	9	11280	0	0	11280
0	3	1	45	23021	0	0	23021
0	6	1	17	19265	0	0	19265
0	5	1	20	18738	0	0	18738
1	6	1	26	51182	0	0	51182
0	3	1	36	19248	0	0	19248
0	3	1	1	401	0	0	401
1	4	1	38	22643	0	0	22643
0	2	1	2	1290	0	0	1290
0	6	0	17	20517	0	0	20517
1	6	0	32	20332	0	0	20332
0	5	0	28	9618	0	0	9618
0	3	1	20	12526	0	0	12526
0	6	1	25	7372	0	0	7372
0	7	0	13	16773	236	1366694	1383467
0	4	1	4	2567	0	0	2567
0	6	1	42	15187	0	0	15187
0	4	1	7	2692	0	0	2692
0	6	1	25	14050	0	0	14050
0	3	1	2	960	0	0	960
0	2	0	10	6390	0	0	6390
0	4	1	25	22261	0	0	22261
0	5	0	51	41630	0	0	41630
0	3	1	4	9674	0	0	9674
0	4	1	61	42531	0	0	42531
0	4	1	17	6543	0	0	6543
0	2	1	5	3286	0	0	3286
0	5	1	8	4174	0	0	4174
0	4	1	5	1965	0	0	1965
0	5	1	35	25889	0	0	25889
1	6	0	51	37620	0	0	37620
0	5	1	28	17391	0	0	17391
0	6	0	21	7989	0	0	7989
0	4	1	36	14378	0	0	14378
0	3	1	7	3604	0	0	3604
0	6	1	13	9601	4	23883	33484
0	6	0	10	11875	0	0	11875
0	3	0	8	6550	0	0	6550
0	4	1	65	48445	0	0	48445
0	6	1	2	740	0	0	740
0	4	1	7	22966	2	5136	28102
0	6	1	27	16198	0	0	16198
0	5	1	31	16833	0	0	16833
0	7	1	10	9370	0	0	9370
0	4	0	14	16188	7	24817	41005
0	4	1	4	4025	0	0	4025
0	5	1	9	5207	0	0	5207
0	6	1	13	7490	3	14285	21775
0	4	0	36	18646	0	0	18646
1	5	0	21	7184	0	0	7184
1	2	1	6	2595	0	0	2595
1	5	0	66	51901	0	0	51901
1	3	0	61	33789	0	0	33789
0	8	1	61	21225	0	0	21225
0	5	1	13	6096	0	0	6096
0	3	1	4	1967	0	0	1967
0	4	0	6	5262	0	0	5262
0	2	1	40	21253	0	0	21253
0	7	1	61	37954	0	0	37954
0	8	0	18	8141	0	0	8141
0	6	1	15	5867	0	0	5867
0	6	1	23	20282	0	0	20282
0	5	0	46	20442	0	0	20442
0	3	1	4	2301	0	0	2301
1	2	0	25	14631	0	0	14631
0	3	1	1	960	0	0	960
0	2	1	1	1678	0	0	1678
0	6	0	26	68274	0	0	68274
0	4	1	18	12659	0	0	12659
1	5	0	22	11301	0	0	11301
0	3	1	8	5878	0	0	5878
1	4	0	21	12149	0	0	12149
1	5	1	55	222546	16	111624	334170
0	4	1	30	14874	0	0	14874
0	3	1	7	3250	0	0	3250
1	3	0	74	50783	0	0	50783
0	2	0	8	2817	0	0	2817
0	2	1	2	2876	0	0	2876
0	4	0	52	31339	5	43557	74896
1	2	0	16	14536	0	0	14536
0	3	1	5	1253	0	0	1253
0	6	0	35	16674	0	0	16674
0	3	1	8	4171	0	0	4171
0	6	1	21	8682	0	0	8682
0	5	1	46	14853	0	0	14853
1	3	1	5	3785	0	0	3785
0	4	0	1	1920	0	0	1920
0	5	0	2	768	0	0	768
1	5	1	12	8952	0	0	8952
0	6	1	30	45113	0	0	45113
1	3	1	12	32195	6	23196	55391
0	3	1	11	18966	0	0	18966
0	4	0	16	9993	0	0	9993
0	5	0	51	47975	5	129950	177925
0	4	0	21	11730	0	0	11730
0	4	1	27	51992	0	0	51992
0	3	0	6	2699	0	0	2699
0	4	1	16	15274	0	0	15274
0	4	1	1	220	0	0	220
0	4	1	33	37228	0	0	37228
0	5	1	16	28071	0	0	28071
0	8	1	24	60391	9	39137	99528
0	4	1	15	8495	0	0	8495
0	2	0	9	4206	0	0	4206
0	6	0	44	25630	0	0	25630
0	6	0	47	36551	0	0	36551
0	6	0	56	47242	0	0	47242
1	5	1	9	22157	0	0	22157
0	5	0	27	22558	0	0	22558
0	4	1	22	17990	0	0	17990
1	5	0	5	2280	0	0	2280
1	6	1	50	468882	2	21066	489948
0	4	0	16	45490	7	54726	100216
0	4	0	8	4142	0	0	4142
0	6	1	42	159168	2	10160	169328
1	3	1	1	460	0	0	460
0	3	1	4	2605	0	0	2605
0	5	1	17	24149	0	0	24149
0	2	0	6	3354	0	0	3354
0	3	0	17	17120	0	0	17120
0	5	1	15	18572	0	0	18572
0	5	1	2	636	0	0	636
0	2	0	19	18017	0	0	18017
0	3	1	11	3987	0	0	3987
0	5	1	2	762	0	0	762
0	5	1	23	28765	0	0	28765
0	3	1	13	6910	0	0	6910
0	6	1	26	27024	0	0	27024
0	6	1	16	22141	0	0	22141
1	5	1	12	26017	0	0	26017
0	2	1	9	12400	2	31942	44342
1	2	1	56	54148	0	0	54148
1	2	1	20	17270	0	0	17270
0	5	1	18	20142	0	0	20142
1	3	1	3	2050	0	0	2050
0	7	1	33	271784	0	0	271784
0	2	1	28	21966	0	0	21966
0	5	1	33	44367	13	319543	363910
0	3	1	12	12979	0	0	12979
0	5	1	3	5981	0	0	5981
0	5	1	12	25080	0	0	25080
0	4	0	19	14633	0	0	14633
0	5	1	54	34762	0	0	34762
0	7	1	45	64895	29	334915	399810
0	5	0	79	115576	0	0	115576
0	2	1	12	8107	0	0	8107
0	4	0	12	7884	0	0	7884
0	4	1	7	3056	0	0	3056
0	4	0	11	8770	0	0	8770
0	6	1	53	33230	5	22779	56009
0	4	1	11	5019	0	0	5019
1	5	1	20	13614	0	0	13614
0	5	1	1	423	0	0	423
0	5	1	29	39818	10	39494	79312
0	5	0	37	16945	0	0	16945
1	5	0	36	28199	0	0	28199
0	3	1	12	13970	0	0	13970
0	3	1	34	28640	0	0	28640
0	6	1	33	13648	0	0	13648
0	2	1	4	1504	0	0	1504
0	4	1	21	32535	0	0	32535
0	5	1	6	3288	0	0	3288
0	5	1	20	35090	0	0	35090
0	6	1	8	2768	0	0	2768
0	6	1	32	37944	0	0	37944
0	5	1	13	17690	0	0	17690
0	5	1	27	19985	0	0	19985
0	5	1	12	15816	8	245431	261247
0	5	1	48	28988	0	0	28988
0	7	0	38	49921	0	0	49921
0	5	1	10	4951	2	12729	17680
0	4	1	9	6370	0	0	6370
0	4	1	13	30038	0	0	30038
1	2	1	12	5660	0	0	5660
0	4	1	22	11191	0	0	11191
0	6	1	36	42112	4	38747	80859
0	4	0	10	4214	0	0	4214
0	4	1	10	4237	0	0	4237
0	5	1	53	38622	0	0	38622
0	3	1	7	3848	0	0	3848
0	2	0	2	815	0	0	815
0	4	1	18	14014	0	0	14014
0	5	1	3	1210	0	0	1210
0	5	1	1	860	0	0	860
0	2	1	2	798	0	0	798
0	5	1	20	10369	0	0	10369
0	4	0	1	316	0	0	316
1	4	1	11	5590	0	0	5590
1	5	1	28	26953	0	0	26953
0	5	1	30	16034	0	0	16034
0	3	1	9	8738	0	0	8738
0	6	1	15	17988	0	0	17988
0	5	1	8	5542	0	0	5542
0	4	1	7	7346	0	0	7346
1	5	1	32	39633	0	0	39633
0	6	0	22	15209	0	0	15209
0	3	1	14	10259	6	21313	31572
0	5	1	29	14529	0	0	14529
0	4	1	48	29696	0	0	29696
0	5	1	5	1050	0	0	1050
0	3	1	7	3102	0	0	3102
0	2	1	3	1462	0	0	1462
0	5	1	13	11898	0	0	11898
0	4	0	11	7182	0	0	7182
0	8	0	65	38822	0	0	38822
0	3	1	19	25916	0	0	25916
0	5	1	16	15751	0	0	15751
0	4	1	21	15605	0	0	15605
0	4	1	11	4895	0	0	4895
1	3	1	29	11246	0	0	11246
0	7	0	96	257775	0	0	257775
0	2	1	2	2620	0	0	2620
0	7	1	5	1780	68	858027	859807
1	4	1	64	45413	0	0	45413
0	5	1	7	5624	0	0	5624
0	2	0	17	14628	0	0	14628
0	5	1	52	35411	0	0	35411
1	5	1	21	30005	5	155749	185754
0	5	1	13	260783	0	0	260783
0	5	0	27	20947	0	0	20947
0	4	1	17	19142	0	0	19142
0	5	1	6	5147	0	0	5147
0	5	1	8	3122	0	0	3122
0	3	1	9	10048	0	0	10048
0	4	1	19	8210	0	0	8210
0	6	0	41	36311	11	122126	158437
0	4	1	60	28404	0	0	28404
1	3	1	11	10638	0	0	10638
0	6	0	20	7224	0	0	7224
0	5	0	15	6235	0	0	6235
0	4	1	4	7936	0	0	7936
0	2	0	27	21619	0	0	21619
0	4	0	11	6936	0	0	6936
1	5	1	20	24672	0	0	24672
1	6	1	106	57793	0	0	57793
0	4	1	12	6965	0	0	6965
0	2	0	31	17336	0	0	17336
0	3	0	13	7442	0	0	7442
0	3	0	1	416	0	0	416
0	5	1	7	7792	0	0	7792
0	4	0	19	6802	0	0	6802
1	4	1	37	17706	0	0	17706
0	4	1	3	1430	0	0	1430
0	3	1	12	5361	0	0	5361
0	5	1	8	4436	0	0	4436
1	5	1	22	17597	0	0	17597
0	5	1	9	5910	0	0	5910
1	6	1	50	39264	0	0	39264
0	2	1	1	186	0	0	186
0	4	1	5	2149	0	0	2149
0	2	1	2	1309	0	0	1309
0	5	1	19	10883	0	0	10883
0	4	1	24	14828	0	0	14828
0	6	1	22	20366	0	0	20366
0	3	1	1	320	0	0	320
0	6	0	5	21985	0	0	21985
0	4	1	4	3189	0	0	3189
0	6	0	42	42371	0	0	42371
1	4	1	17	15490	1	8881	24371
0	6	1	41	48345	13	210197	258542
0	5	1	8	3212	0	0	3212
0	6	1	46	77773	0	0	77773
0	6	0	39	36296	0	0	36296
0	6	0	9	4466	0	0	4466
0	5	1	17	16786	4	11064	27850
0	5	1	14	26939	2	24440	51379
0	5	0	28	16715	0	0	16715
0	5	0	6	3960	0	0	3960
1	3	1	11	9861	0	0	9861
0	5	1	6	3260	0	0	3260
1	5	1	55	37030	0	0	37030
0	5	1	10	10174	0	0	10174
0	4	1	9	5629	0	0	5629
0	5	1	35	21010	0	0	21010
0	5	1	6	10260	0	0	10260
0	3	1	19	11510	0	0	11510
0	3	0	6	2303	0	0	2303
1	4	1	19	9306	0	0	9306
0	5	1	2	890	0	0	890
0	4	1	21	8372	0	0	8372
1	5	1	24	14918	3	45081	59999
0	2	0	16	8739	0	0	8739
0	7	1	29	32923	19	178539	211462
0	5	1	7	2398	0	0	2398
0	6	1	24	22554	0	0	22554
0	6	1	5	6555	0	0	6555
0	5	1	34	12317	0	0	12317
1	5	0	42	23787	0	0	23787
0	5	1	10	4156	0	0	4156
0	3	1	1	1060	0	0	1060
1	8	0	11	16142	0	0	16142
0	5	1	1	860	0	0	860
0	3	1	6	4001	0	0	4001
0	4	1	25	18420	0	0	18420
0	6	1	23	21438	0	0	21438
0	4	1	12	6484	0	0	6484
0	7	0	51	28832	0	0	28832
0	4	0	54	28285	0	0	28285
0	6	0	11	9188	0	0	9188
0	7	1	75	44464	0	0	44464
0	5	1	21	11888	0	0	11888
0	4	1	11	4350	0	0	4350
0	6	1	16	29924	0	0	29924
0	4	0	11	8215	0	0	8215
1	8	1	89	118758	9	31484	150242
0	3	1	3	1592	0	0	1592
0	4	1	4	1371	0	0	1371
0	4	1	8	2878	0	0	2878
0	4	1	39	16657	0	0	16657
0	6	1	20	12342	0	0	12342
0	5	1	9	5897	0	0	5897
0	5	1	8	7931	0	0	7931
0	3	1	5	1896	0	0	1896
0	5	1	52	40241	0	0	40241
0	6	0	44	43029	0	0	43029
1	2	1	8	12270	0	0	12270
0	4	1	10	4296	0	0	4296
0	3	0	3	1096	0	0	1096
0	5	0	16	4921	0	0	4921
0	7	1	63	70193	55	208704	278897
1	4	1	4	2440	0	0	2440
0	5	1	1	860	0	0	860
0	6	1	12	3300	0	0	3300
0	5	0	19	12503	0	0	12503
0	5	0	7	5152	0	0	5152
0	5	0	4	3940	0	0	3940
0	3	0	33	25405	0	0	25405
0	8	1	161	94718	0	0	94718
0	4	1	12	3361	0	0	3361
0	2	1	3	1595	0	0	1595
0	8	0	11	9699	0	0	9699
1	2	1	13	8344	0	0	8344
0	4	1	80	227605	0	0	227605
0	4	1	9	4369	0	0	4369
0	3	1	1	860	0	0	860
0	7	0	9	6320	0	0	6320
1	3	1	10	6518	0	0	6518
0	5	1	15	6590	0	0	6590
0	5	1	29	31100	18	229457	260557
0	3	1	2	576	0	0	576
1	8	1	94	103053	15	60810	163863
0	3	1	7	2678	0	0	2678
0	4	1	10	8155	0	0	8155
1	4	1	6	4568	0	0	4568
0	4	1	50	21984	0	0	21984
0	4	1	3	1007	0	0	1007
1	4	1	14	9563	0	0	9563
0	6	1	22	20011	0	0	20011
0	5	1	16	4656	0	0	4656
0	5	1	6	7911	0	0	7911
0	2	1	7	8726	0	0	8726
0	4	1	32	25012	7	16689	41701
0	3	0	9	12779	0	0	12779
0	7	1	101	94124	0	0	94124
1	2	1	7	3164	0	0	3164
0	5	1	6	2363	0	0	2363
1	5	1	21	18420	0	0	18420
0	4	1	36	40044	0	0	40044
0	4	1	9	7593	0	0	7593
0	4	1	27	48026	0	0	48026
0	3	1	15	15905	0	0	15905
1	6	0	25	268277	45	161250	429527
0	4	0	48	23648	0	0	23648
0	5	1	16	14466	0	0	14466
0	4	1	15	5631	0	0	5631
1	6	1	28	30764	0	0	30764
0	2	1	8	2790	0	0	2790
0	3	1	13	16779	0	0	16779
0	3	1	5	2647	0	0	2647
1	7	1	10	8684	0	0	8684
0	4	0	57	57848	4	52169	110017
1	5	1	19	7637	0	0	7637
0	5	1	2	1774	0	0	1774
1	2	1	6	8844	0	0	8844
0	4	1	3	1941	0	0	1941
1	3	1	22	41419	0	0	41419
0	5	1	13	6776	0	0	6776
0	6	1	10	4836	0	0	4836
0	2	1	11	83192	0	0	83192
1	6	1	21	8714	0	0	8714
0	4	1	26	15024	0	0	15024
0	3	1	34	25075	0	0	25075
1	5	0	37	23051	0	0	23051
0	5	0	13	21602	0	0	21602
0	5	1	14	4758	0	0	4758
0	5	0	34	13280	0	0	13280
0	5	1	55	44825	0	0	44825
1	3	1	28	14606	0	0	14606
0	2	1	12	5438	0	0	5438
0	4	0	11	8908	0	0	8908
0	5	1	32	23604	0	0	23604
0	6	1	15	17872	0	0	17872
0	4	0	18	13810	0	0	13810
0	4	1	8	4047	0	0	4047
0	5	1	53	69368	5	96525	165893
0	4	1	9	8167	0	0	8167
0	6	1	7	5050	0	0	5050
1	5	1	23	17816	0	0	17816
0	6	0	41	24103	0	0	24103
0	8	0	33	47291	0	0	47291
0	4	1	27	18631	0	0	18631
1	3	0	76	46424	4	25982	72406
0	6	1	41	39114	0	0	39114
0	3	1	11	5887	0	0	5887
0	4	0	6	2488	0	0	2488
0	4	1	12	6422	0	0	6422
0	5	0	47	22418	0	0	22418
1	5	1	35	83119	0	0	83119
0	2	0	5	1572	0	0	1572
0	5	0	2	1422	0	0	1422
0	3	0	17	9762	0	0	9762
0	5	1	8	5067	0	0	5067
0	5	1	12	8815	0	0	8815
1	4	1	38	19216	0	0	19216
0	4	1	13	6125	0	0	6125
0	6	0	46	67601	0	0	67601
0	4	1	12	12405	0	0	12405
1	4	1	26	11710	0	0	11710
1	3	0	50	24764	0	0	24764
0	5	0	6	3542	0	0	3542
0	5	1	18	17747	0	0	17747
0	5	1	11	3336	0	0	3336
1	2	0	23	17503	0	0	17503
0	5	1	7	3986	0	0	3986
0	3	1	3	1514	0	0	1514
0	5	1	7	4978	0	0	4978
0	5	1	8	9311	0	0	9311
0	4	1	8	3656	0	0	3656
1	3	0	4	2145	0	0	2145
0	5	1	14	8268	0	0	8268
0	4	1	5	5280	0	0	5280
0	5	1	42	31712	0	0	31712
0	7	1	14	19221	5	29675	48896
0	4	1	1	709	0	0	709
0	5	1	36	28987	0	0	28987
0	2	1	7	3641	0	0	3641
0	4	1	20	7309	0	0	7309
0	4	0	7	7384	0	0	7384
1	3	0	8	4773	0	0	4773
1	4	1	15	7627	0	0	7627
0	7	0	19	17896	0	0	17896
1	5	0	54	64612	13	24724	89336
0	5	0	15	6442	0	0	6442
0	7	1	10	6986	0	0	6986
0	7	1	101	113316	9	36668	149984
0	3	1	15	10740	0	0	10740
0	4	1	14	9726	0	0	9726
0	4	1	19	25651	0	0	25651
0	3	1	21	10010	0	0	10010
0	5	1	5	2007	0	0	2007
0	3	1	6	2550	0	0	2550
0	3	1	2	1750	0	0	1750
1	4	0	25	9895	0	0	9895
0	2	1	13	7722	0	0	7722
0	6	1	8	6359	1	44872	51231
0	4	1	15	10404	4	23442	33846
0	5	1	18	9312	0	0	9312
0	7	1	35	8702	0	0	8702
0	3	1	4	1815	0	0	1815
0	4	1	1	416	0	0	416
0	5	1	28	19765	2	25705	45470
0	2	1	4	2953	0	0	2953
0	2	0	6	3756	0	0	3756
0	4	0	14	5504	0	0	5504
0	4	0	32	45212	17	75250	120462
0	5	1	22	30472	0	0	30472
0	5	1	19	9507	0	0	9507
0	4	0	9	5980	0	0	5980
0	5	1	4	4448	0	0	4448
0	2	1	9	5230	0	0	5230
0	5	1	15	25211	0	0	25211
0	3	1	4	1826	0	0	1826
0	5	1	21	35603	8	45264	80867
0	5	1	22	10639	0	0	10639
1	3	1	35	15558	0	0	15558
0	7	1	16	7271	0	0	7271
0	5	0	55	41369	0	0	41369
0	6	1	34	658156	0	0	658156
0	4	0	14	6038	0	0	6038
0	5	1	6	15208	0	0	15208
0	5	0	23	9822	0	0	9822
1	3	1	67	26029	0	0	26029
0	5	0	84	109376	11	46613	155989
0	4	1	2	1276	0	0	1276
0	4	0	7	4530	0	0	4530
0	6	0	4	790	0	0	790
0	5	0	1	256	0	0	256
0	5	0	9	8012	0	0	8012
0	4	1	11	12285	0	0	12285
0	4	1	5	3940	0	0	3940
0	4	1	19	12350	0	0	12350
0	2	1	5	7936	0	0	7936
1	4	1	17	15349	0	0	15349
0	4	1	46	19945	0	0	19945
0	4	1	14	8654	0	0	8654
0	6	1	25	21267	0	0	21267
0	4	1	16	10170	0	0	10170
0	5	1	18	56570	44	113845	170415
0	4	1	9	6752	0	0	6752
1	3	1	66	52344	0	0	52344
0	3	0	6	1915	0	0	1915
0	3	0	11	10876	0	0	10876
0	5	1	64	26021	0	0	26021
0	4	1	6	2098	0	0	2098
1	4	0	2	1380	0	0	1380
0	5	0	1	156	0	0	156
0	4	1	2	1072	0	0	1072
1	5	1	45	47790	0	0	47790
1	2	1	11	6722	0	0	6722
1	4	1	18	7441	0	0	7441
0	2	1	3	1210	0	0	1210
0	4	1	37	54431	0	0	54431
0	2	1	7	4406	0	0	4406
0	3	1	2	626	0	0	626
0	5	1	41	26516	0	0	26516
0	4	1	37	664556	0	0	664556
1	4	1	7	2949	0	0	2949
1	4	1	25	15718	0	0	15718
0	6	1	15	10906	0	0	10906
0	4	1	7	12820	0	0	12820
0	4	1	3	1248	0	0	1248
0	4	1	2	1181	0	0	1181
0	5	1	19	37142	0	0	37142
0	5	0	13	7763	0	0	7763
0	3	0	21	11812	0	0	11812
1	3	1	8	5783	0	0	5783
0	7	1	9	2380	0	0	2380
0	4	1	23	26721	0	0	26721
0	2	0	30	13865	0	0	13865
0	8	0	54	30899	0	0	30899
1	6	0	44	35417	0	0	35417
0	6	1	9	9593	0	0	9593
0	4	1	12	5215	0	0	5215
0	4	0	31	21028	0	0	21028
0	6	1	15	8813	0	0	8813
1	4	1	11	11317	0	0	11317
0	4	1	7	3758	0	0	3758
0	4	1	2	1276	0	0	1276
0	4	1	40	22187	0	0	22187
0	6	1	28	25948	0	0	25948
0	4	1	7	6559	0	0	6559
0	2	1	13	27900	0	0	27900
0	6	1	36	27702	0	0	27702
1	3	1	17	14438	0	0	14438
0	4	1	8	3440	0	0	3440
0	5	1	29	41489	0	0	41489
0	3	1	9	5653	0	0	5653
0	3	0	24	15431	0	0	15431
0	4	1	6	3117	0	0	3117
0	3	1	11	5289	0	0	5289
0	2	1	3	1002	0	0	1002
0	4	0	12	12001	0	0	12001
0	7	1	32	26398	0	0	26398
0	7	0	21	14423	0	0	14423
0	2	1	6	4337	0	0	4337
1	5	1	26	25554	0	0	25554
0	4	0	5	1710	0	0	1710
0	5	0	17	11865	0	0	11865
0	4	1	3	4530	0	0	4530
0	5	0	2	1499	0	0	1499
0	4	0	1	3679	0	0	3679
0	2	1	3	2070	0	0	2070
0	5	1	28	19619	1	21179	40798
0	4	1	11	7127	0	0	7127
0	4	1	5	2590	0	0	2590
0	5	1	10	3658	0	0	3658
0	6	1	10	27151	0	0	27151
0	3	1	10	6165	0	0	6165
0	5	0	46	26943	0	0	26943
1	6	0	165	251067	0	0	251067
1	6	1	71	78285	8	37220	115505
0	5	0	14	7172	0	0	7172
0	5	1	7	21354	0	0	21354
0	7	0	84	89772	0	0	89772
0	5	0	8	3591	0	0	3591
0	2	1	9	4083	0	0	4083
0	5	0	50	49123	8	31339	80462
0	5	1	42	52200	0	0	52200
0	6	1	56	88116	0	0	88116
0	4	1	71	47968	0	0	47968
0	4	1	7	5660	0	0	5660
0	3	0	27	10858	0	0	10858
0	6	1	11	15976	0	0	15976
0	5	0	7	7410	0	0	7410
0	3	1	15	10423	0	0	10423
1	3	1	14	17111	0	0	17111
0	5	1	4	2570	0	0	2570
0	3	1	2	602	0	0	602
1	3	1	4	1520	0	0	1520
0	3	1	2	1380	0	0	1380
0	4	1	13	5385	0	0	5385
0	2	1	2	826	0	0	826
0	2	1	12	5096	0	0	5096
0	5	1	22	16718	0	0	16718
0	3	1	2	2257	0	0	2257
0	4	1	17	17134	0	0	17134
0	6	1	37	16127	0	0	16127
1	6	1	25	23672	0	0	23672
0	4	0	12	9199	0	0	9199
0	6	1	20	15789	0	0	15789
1	4	1	38	42221	0	0	42221
0	6	0	14	6620	0	0	6620
0	6	1	29	32299	0	0	32299
0	5	1	2	647	0	0	647
0	2	0	25	19602	0	0	19602
0	3	1	14	5570	0	0	5570
0	2	1	14	5271	0	0	5271
0	6	1	44	22841	0	0	22841
1	6	1	128	171619	11	38755	210374
0	6	1	24	20114	0	0	20114
0	4	1	7	4412	0	0	4412
0	4	1	11	4160	0	0	4160
0	2	1	4	2137	0	0	2137
0	4	1	6	3601	0	0	3601
0	6	1	3	3240	0	0	3240
0	3	1	16	9371	0	0	9371
0	4	1	61	37414	0	0	37414
0	2	0	10	8410	0	0	8410
1	6	1	21	30178	0	0	30178
0	7	0	46	853593	0	0	853593
1	5	1	9	7912	0	0	7912
0	4	1	35	15144	0	0	15144
0	5	1	18	15712	0	0	15712
1	5	1	13	12402	0	0	12402
0	8	1	19	10861	0	0	10861
0	2	1	1	19872	17	253942	273814
1	4	0	9	7233	1	46339	53572
0	4	1	4	1428	0	0	1428
0	5	0	31	26013	0	0	26013
0	5	1	9	7660	0	0	7660
0	5	0	7	4640	0	0	4640
0	5	1	2	596	0	0	596
0	5	0	14	5585	0	0	5585
0	4	1	1	286	0	0	286
0	3	1	1	952	0	0	952
0	4	1	1	416	0	0	416
0	5	0	16	14689	0	0	14689
0	5	0	20	13275	0	0	13275
0	6	1	9	16765	0	0	16765
0	3	1	13	8177	0	0	8177
1	7	1	102	50181	0	0	50181
0	3	0	34	28033	0	0	28033
0	4	1	16	9768	0	0	9768
0	6	0	15	6669	0	0	6669
0	5	1	13	3169	0	0	3169
0	6	0	15	16187	0	0	16187
0	2	1	1	570	0	0	570
1	3	0	18	7864	0	0	7864
1	5	1	88	257385	27	308901	566286
0	5	0	29	29544	0	0	29544
0	3	1	4	3170	0	0	3170
0	4	1	21	9296	0	0	9296
0	4	1	2	840	0	0	840
0	5	1	13	7302	0	0	7302
0	3	1	17	5509	0	0	5509
0	4	1	30	10489	0	0	10489
0	6	1	48	41661	0	0	41661
0	6	1	2	1927	0	0	1927
0	4	1	17	7897	0	0	7897
0	5	1	25	13253	0	0	13253
1	7	1	36	51295	0	0	51295
0	4	0	10	3990	0	0	3990
1	5	1	53	39376	0	0	39376
0	4	1	29	25761	0	0	25761
0	4	1	18	10882	0	0	10882
0	7	1	43	26354	0	0	26354
0	5	1	4	3385	0	0	3385
0	6	0	12	19253	4	71769	91022
0	4	1	6	5765	0	0	5765
1	2	0	27	13470	0	0	13470
0	5	0	10	21365	0	0	21365
1	5	1	43	53651	8	31650	85301
0	7	1	27	31914	0	0	31914
0	4	0	7	6768	0	0	6768
0	4	1	3	1836	0	0	1836
0	6	1	20	11304	0	0	11304
0	5	1	3	1190	0	0	1190
0	5	1	6	2480	0	0	2480
1	4	1	34	499253	7	25436	524689
0	3	1	10	8132	0	0	8132
0	6	1	7	3103	0	0	3103
0	3	1	11	11006	0	0	11006
0	3	0	13	6630	0	0	6630
0	4	0	15	7435	0	0	7435
1	4	1	8	7410	0	0	7410
0	5	0	36	27480	3	38044	65524
0	4	1	5	3326	0	0	3326
0	5	0	23	19798	0	0	19798
1	6	1	67	38033	2	17618	55651
0	3	1	1	410	0	0	410
0	5	1	76	41756	0	0	41756
1	6	0	54	704097	6	129001	833098
0	5	1	19	11045	0	0	11045
0	4	1	31	13678	0	0	13678
0	4	1	53	26708	0	0	26708
0	5	1	4	1372	0	0	1372
1	5	1	20	16776	0	0	16776
1	5	1	3	1320	0	0	1320
0	4	1	57	26369	0	0	26369
1	3	1	26	19328	0	0	19328
0	4	0	3	1116	0	0	1116
0	6	1	52	79901	0	0	79901
0	5	1	52	18170	0	0	18170
0	7	1	23	27483	0	0	27483
0	3	1	18	7560	0	0	7560
0	4	1	18	15158	0	0	15158
1	5	1	16	10999	0	0	10999
1	6	1	58	36831	0	0	36831
0	4	0	21	10090	0	0	10090
0	4	1	13	6692	0	0	6692
0	3	1	3	1918	0	0	1918
0	4	1	4	4119	0	0	4119
0	3	1	6	2455	0	0	2455
1	2	1	19	116652	0	0	116652
0	4	1	13	14198	0	0	14198
0	4	1	25	10951	0	0	10951
0	5	1	3	986	0	0	986
1	3	1	23	19630	7	99633	119263
0	3	1	16	8813	1	21942	30755
0	5	1	41	35230	0	0	35230
0	5	1	72	86688	0	0	86688
1	3	1	7	4436	0	0	4436
0	5	0	36	31044	0	0	31044
0	6	0	52	101539	0	0	101539
1	4	1	10	10978	0	0	10978
0	5	1	14	28877	0	0	28877
1	5	0	21	14269	0	0	14269
1	5	0	33	30216	0	0	30216
0	4	1	26	20222	0	0	20222
0	3	1	6	3233	0	0	3233
0	3	1	22	13316	0	0	13316
0	3	1	34	15160	0	0	15160
0	3	1	14	9613	0	0	9613
1	5	0	36	14475	0	0	14475
0	3	0	9	5993	0	0	5993
0	5	0	81	38526	0	0	38526
0	3	0	4	7328	0	0	7328
0	2	0	6	1750	0	0	1750
0	6	1	27	24531	0	0	24531
0	4	1	7	4890	0	0	4890
0	3	1	17	10316	0	0	10316
0	4	0	13	4944	0	0	4944
0	5	1	14	17905	14	98746	116651
0	5	0	6	2880	0	0	2880
0	6	1	9	17168	0	0	17168
0	6	0	4	1664	0	0	1664
0	3	1	51	34898	0	0	34898
0	3	0	29	12486	6	31935	44421
0	6	1	13	10408	0	0	10408
0	2	1	8	7098	0	0	7098
0	5	1	16	73938	1	16145	90083
0	4	1	11	6425	0	0	6425
0	5	1	12	7461	0	0	7461
1	5	0	35	27560	0	0	27560
0	6	0	34	22648	0	0	22648
0	4	1	1	510	0	0	510
0	5	0	44	20027	0	0	20027
0	5	0	41	69648	17	278249	347897
0	3	1	9	3822	0	0	3822
0	5	1	8	5463	0	0	5463
0	4	1	81	33053	0	0	33053
0	3	1	7	1843	0	0	1843
0	3	1	16	12207	0	0	12207
1	3	1	19	17735	3	23559	41294
0	5	1	49	27113	0	0	27113
0	5	1	15	5322	0	0	5322
0	6	1	25	20984	0	0	20984
0	5	1	10	6644	0	0	6644
0	4	1	25	69083	0	0	69083
0	2	1	5	1965	0	0	1965
0	3	1	9	5560	0	0	5560
0	3	1	3	874	0	0	874
1	5	0	32	21664	0	0	21664
0	4	1	7	5080	0	0	5080
0	8	0	49	177865	0	0	177865
1	3	1	29	27244	0	0	27244
0	2	1	2	2087	0	0	2087
0	4	1	2	1106	0	0	1106
0	3	1	10	10367	0	0	10367
0	6	1	17	17950	0	0	17950
0	3	1	8	2909	0	0	2909
0	4	1	28	41298	0	0	41298
1	4	0	5	5354	0	0	5354
0	2	0	21	9892	0	0	9892
0	4	1	9	5322	0	0	5322
0	6	0	43	18799	0	0	18799
0	5	0	16	8038	0	0	8038
1	4	0	21	11640	0	0	11640
0	3	1	2	1597	0	0	1597
0	6	1	31	23222	0	0	23222
0	4	1	7	3918	0	0	3918
0	5	0	28	22825	0	0	22825
0	7	0	1	100	0	0	100
0	4	0	4	991	0	0	991
1	3	1	8	5493	0	0	5493
1	3	0	3	1350	0	0	1350
0	3	1	2	2295	0	0	2295
0	5	1	24	23129	0	0	23129
0	6	0	29	166355	0	0	166355
0	5	1	6	10106	0	0	10106
1	3	1	25	12495	0	0	12495
0	2	1	6	2558	0	0	2558
0	4	1	3	1865	0	0	1865
0	3	1	18	16104	0	0	16104
0	3	1	32	33147	0	0	33147
0	4	1	11	6445	0	0	6445
0	4	1	20	21211	0	0	21211
0	2	1	7	3000	0	0	3000
0	5	1	19	9032	0	0	9032
0	4	1	30	32807	0	0	32807
0	5	1	4	2125	0	0	2125
0	4	1	2	632	0	0	632
0	4	1	6	3020	0	0	3020
0	5	1	11	3910	0	0	3910
0	5	1	2	792	0	0	792
0	5	0	28	11822	0	0	11822
0	5	1	1	649	0	0	649
0	6	1	3	1993	0	0	1993
0	3	1	6	5121	0	0	5121
0	4	1	31	42954	0	0	42954
0	4	1	4	1136	0	0	1136
0	3	0	3	1923	0	0	1923
1	6	0	27	33012	0	0	33012
0	4	1	4	1148	0	0	1148
0	6	0	17	11149	0	0	11149
0	5	0	25	16656	0	0	16656
0	5	1	4	2942	0	0	2942
0	6	1	24	9944	0	0	9944
0	4	1	9	3620	0	0	3620
0	5	1	9	3943	0	0	3943
0	5	0	18	6175	0	0	6175
1	6	0	30	31624	0	0	31624
0	4	1	29	36861	0	0	36861
0	3	0	13	8823	0	0	8823
0	4	1	8	4579	0	0	4579
0	5	1	11	7752	0	0	7752
0	4	1	21	28689	0	0	28689
0	5	0	4	2319	0	0	2319
0	8	0	72	25228	0	0	25228
0	3	1	13	5755	0	0	5755
0	4	1	45	17546	0	0	17546
1	7	0	31	32264	0	0	32264
0	5	1	34	12954	0	0	12954
1	6	0	55	31642	0	0	31642
1	3	1	12	4721	0	0	4721
0	5	0	23	9519	0	0	9519
0	6	1	5	1782	0	0	1782
0	3	0	37	19336	0	0	19336
1	5	0	61	112081	0	0	112081
0	5	0	24	16837	5	40733	57570
0	3	1	20	17785	0	0	17785
0	3	1	7	2370	0	0	2370
0	5	0	35	33684	0	0	33684
1	5	0	42	29337	0	0	29337
1	3	1	13	15412	0	0	15412
0	4	1	38	24431	0	0	24431
0	3	1	3	1030	0	0	1030
0	4	1	11	5083	0	0	5083
0	6	1	20	26139	2	27589	53728
0	2	0	3	1432	0	0	1432
0	4	1	18	11653	0	0	11653
0	5	1	20	48640	0	0	48640
0	6	0	26	11820	0	0	11820
0	3	1	2	380	0	0	380
0	5	0	9	43760	0	0	43760
0	5	1	72	66006	17	88395	154401
0	3	1	8	3194	0	0	3194
0	5	1	19	15850	0	0	15850
0	2	0	11	7946	0	0	7946
0	5	1	37	20192	0	0	20192
0	5	1	25	11097	0	0	11097
0	3	1	1	960	0	0	960
0	3	1	14	21356	0	0	21356
1	5	1	46	23993	0	0	23993
0	3	1	18	21562	0	0	21562
0	6	0	35	13754	0	0	13754
1	2	1	15	6459	0	0	6459
0	2	0	3	1516	0	0	1516
0	3	1	15	10878	0	0	10878
1	4	0	10	4397	0	0	4397
0	5	1	21	8424	0	0	8424
0	6	1	21	26006	0	0	26006
0	3	1	1	2162	0	0	2162
0	5	1	2	632	0	0	632
0	6	1	20	15240	0	0	15240
0	5	1	19	31289	0	0	31289
1	3	1	20	8734	0	0	8734
0	4	1	13	4722	0	0	4722
0	5	0	15	8260	0	0	8260
1	4	1	23	32222	0	0	32222
0	5	0	23	9004	0	0	9004
0	5	1	21	9329	0	0	9329
1	5	1	42	41777	23	211556	253333
1	4	1	22	61373	0	0	61373
0	6	1	79	411869	17	86474	498343
0	2	0	6	6083	0	0	6083
1	6	1	24	17369	0	0	17369
1	5	0	19	21728	0	0	21728
1	4	0	1	460	0	0	460
0	4	0	4	3674	0	0	3674
0	4	1	6	4186	0	0	4186
0	5	0	26	13398	0	0	13398
0	3	1	30	15951	0	0	15951
0	5	0	8	2755	0	0	2755
0	4	1	7	3520	0	0	3520
0	6	1	21	11136	1	22625	33761
0	3	1	12	7937	0	0	7937
0	3	0	7	6272	0	0	6272
0	5	1	20	29393	0	0	29393
0	5	1	12	7208	0	0	7208
0	3	0	7	4875	0	0	4875
0	6	0	44	58112	15	133607	191719
0	8	0	5	1580	0	0	1580
0	5	1	24	10498	0	0	10498
0	2	0	12	5472	0	0	5472
0	5	0	29	15944	0	0	15944
0	3	1	7	3188	0	0	3188
0	6	1	23	10115	0	0	10115
1	4	1	9	7836	0	0	7836
0	3	1	28	28010	0	0	28010
0	4	1	6	4760	0	0	4760
0	6	1	8	4459	0	0	4459
0	5	1	9	27638	50	219096	246734
0	4	1	42	44434	0	0	44434
0	4	1	3	1705	0	0	1705
1	6	1	31	25051	0	0	25051
0	3	1	14	6383	0	0	6383
1	4	1	4	2800	0	0	2800
0	2	1	6	2662	0	0	2662
0	3	0	14	5179	4	24065	29244
0	4	1	6	3530	0	0	3530
0	5	1	10	5586	0	0	5586
0	3	1	3	1248	0	0	1248
0	7	0	36	27075	0	0	27075
1	6	1	36	18736	0	0	18736
0	4	1	8	4877	0	0	4877
0	8	1	40	24592	0	0	24592
0	5	1	16	25824	1	1598	27422
0	4	0	46	18288	0	0	18288
0	4	1	8	2868	0	0	2868
0	5	1	2	7453	1	13751	21204
1	2	0	6	2760	0	0	2760
0	3	1	6	2675	0	0	2675
0	7	1	26	14435	0	0	14435
0	3	1	6	3710	0	0	3710
0	4	1	4	2981	0	0	2981
0	2	0	7	4478	0	0	4478
0	5	1	13	12729	0	0	12729
0	5	0	27	17225	0	0	17225
0	4	1	16	6599	0	0	6599
0	5	1	6	4642	0	0	4642
0	4	1	5	4350	0	0	4350
0	2	0	18	9428	0	0	9428
0	5	0	27	18823	0	0	18823
1	6	1	19	15564	0	0	15564
0	7	1	54	51445	0	0	51445
0	2	0	13	5212	0	0	5212
0	4	1	47	49725	0	0	49725
0	3	1	30	25730	0	0	25730
0	3	1	13	12021	0	0	12021
1	6	1	23	27900	0	0	27900
0	5	1	13	4168	0	0	4168
0	6	1	46	24353	0	0	24353
1	5	0	25	24546	0	0	24546
0	5	1	101	65720	0	0	65720
0	5	1	2	1300	0	0	1300
0	4	1	9	4382	0	0	4382
0	3	1	3	1410	0	0	1410
1	5	1	11	5628	0	0	5628
1	3	1	4	2420	0	0	2420
0	4	1	12	11130	0	0	11130
1	2	1	10	4129	0	0	4129
0	2	1	20	28461	0	0	28461
1	5	1	40	17724	0	0	17724
0	7	1	9	3724	0	0	3724
1	5	1	28	29725	0	0	29725
0	5	1	11	7744	0	0	7744
1	3	1	17	13720	0	0	13720
0	5	1	5	2624	0	0	2624
0	4	1	9	11341	0	0	11341
0	4	1	13	14852	0	0	14852
1	3	1	18	12815	0	0	12815
0	5	1	11	5055	0	0	5055
0	2	1	1	1660	0	0	1660
0	5	0	11	8461	0	0	8461
0	5	1	9	5061	0	0	5061
1	8	0	71	78748	3	49264	128012
0	5	1	17	13247	0	0	13247
0	7	0	43	19059	0	0	19059
0	3	0	12	4407	0	0	4407
0	4	1	25	13664	0	0	13664
0	5	1	41	29421	0	0	29421
0	5	0	39	16793	0	0	16793
0	2	1	11	6547	0	0	6547
0	3	0	13	7374	0	0	7374
0	6	1	20	24515	0	0	24515
0	4	1	20	11124	0	0	11124
0	3	0	13	8991	0	0	8991
0	3	1	4	1419	0	0	1419
0	7	0	8	12474	0	0	12474
1	8	1	57	86610	61	204874	291484
0	5	0	10	3797	0	0	3797
0	4	1	5	1836	0	0	1836
0	5	0	10	4234	0	0	4234
1	8	0	46	43600	8	20918	64518
0	6	1	9	3570	0	0	3570
0	5	0	16	8327	0	0	8327
0	4	0	18	8032	0	0	8032
0	2	1	11	4744	0	0	4744
0	3	1	5	1651	0	0	1651
0	3	1	17	11165	16	47047	58212
0	2	0	5	3274	0	0	3274
0	4	1	3	1838	0	0	1838
0	2	0	6	6985	0	0	6985
0	6	1	31	30479	0	0	30479
1	5	1	20	17018	0	0	17018
0	3	1	8	3459	1	12968	16427
0	4	1	12	13020	0	0	13020
0	5	1	11	14669	0	0	14669
0	2	1	5	3622	0	0	3622
0	5	1	30	11055	0	0	11055
0	4	1	12	5540	0	0	5540
0	5	0	32	33367	0	0	33367
0	4	1	9	16978	0	0	16978
0	6	1	11	4089	0	0	4089
1	6	1	10	15134	0	0	15134
0	5	1	19	44726	0	0	44726
0	6	1	36	18853	11	116237	135090
0	4	1	64	91589	0	0	91589
0	4	1	8	4181	0	0	4181
0	5	1	57	76850	0	0	76850
0	3	1	6	3856	3	27193	31049
0	4	1	1	416	0	0	416
0	5	0	3	1886	0	0	1886
1	6	1	44	56207	6	22580	78787
0	3	0	6	3000	0	0	3000
1	2	1	15	12473	0	0	12473
0	6	1	26	20655	0	0	20655
1	3	0	75	57269	0	0	57269
0	6	1	20	8315	0	0	8315
0	6	1	53	41094	0	0	41094
0	4	1	2	680	0	0	680
0	2	1	7	13176	0	0	13176
0	2	1	6	3030	0	0	3030
0	3	1	4	980	0	0	980
1	4	1	28	17684	0	0	17684
0	7	1	24	21458	0	0	21458
0	3	1	6	3590	0	0	3590
0	5	0	36	21442	0	0	21442
1	4	1	25	24859	0	0	24859
0	3	1	6	16242	0	0	16242
0	3	1	9	4010	0	0	4010
0	4	1	12	4901	0	0	4901
0	3	1	8	3787	0	0	3787
1	5	1	8	9819	0	0	9819
0	6	1	38	50485	0	0	50485
1	6	1	34	58079	0	0	58079
1	3	1	2	4319	0	0	4319
0	6	1	21	10020	0	0	10020
0	5	1	5	2702	0	0	2702
0	5	1	14	7311	0	0	7311
0	3	1	13	12422	0	0	12422
0	7	0	28	33243	28	79626	112869
0	7	0	2	410	0	0	410
0	5	1	20	12101	0	0	12101
0	5	0	2	749	0	0	749
0	6	1	27	682944	0	0	682944
0	3	1	6	4095	0	0	4095
0	3	1	6	3306	0	0	3306
0	6	0	40	67525	2	31886	99411
0	3	1	12	7329	0	0	7329
0	4	1	5	2354	0	0	2354
1	5	0	23	13831	1	32733	46564
0	6	1	23	38856	0	0	38856
1	5	1	22	12140	0	0	12140
0	6	0	31	23767	0	0	23767
0	4	1	2	691	0	0	691
0	2	1	6	5934	0	0	5934
0	3	1	6	2710	0	0	2710
0	4	1	21	45715	0	0	45715
0	4	0	12	11562	0	0	11562
0	6	1	6	1740	0	0	1740
0	4	1	3	1697	0	0	1697
0	5	1	23	13567	0	0	13567
1	4	1	21	35434	0	0	35434
1	7	0	72	122599	14	43612	166211
0	6	1	13	9238	0	0	9238
0	6	0	8	3309	0	0	3309
0	7	1	37	37571	0	0	37571
0	4	0	40	31475	0	0	31475
0	4	1	8	4776	0	0	4776
0	4	1	5	5100	0	0	5100
0	5	1	15	9077	0	0	9077
1	7	1	28	32712	2	138929	171641
0	3	1	5	3168	7	112258	115426
0	4	1	16	7492	0	0	7492
0	2	1	5	3464	4	29745	33209
0	7	0	37	40513	0	0	40513
0	4	1	10	6320	0	0	6320
0	5	1	8	6843	0	0	6843
1	5	1	18	15705	5	12387	28092
0	2	1	8	4570	0	0	4570
1	4	0	27	53595	0	0	53595
0	5	1	9	10869	0	0	10869
0	8	1	28	138902	7	40209	179111
0	5	1	6	17187	6	22397	39584
0	4	1	7	3584	0	0	3584
0	3	1	8	1758	0	0	1758
0	4	1	9	5117	0	0	5117
0	4	1	15	10266	0	0	10266
0	6	1	1	3300	0	0	3300
0	4	1	13	70466	0	0	70466
0	2	1	2	606	0	0	606
0	6	1	46	56650	0	0	56650
0	5	1	39	31269	0	0	31269
0	4	1	15	34617	22	61902	96519
0	6	1	27	36454	0	0	36454
0	6	1	7	10297	1	12637	22934
0	5	0	31	25788	0	0	25788
0	4	1	19	7378	0	0	7378
0	5	1	10	8990	0	0	8990
0	4	0	4	5051	0	0	5051
0	4	1	1	410	0	0	410
0	4	1	9	5361	0	0	5361
0	4	1	2	706	0	0	706
1	4	1	18	14817	0	0	14817
0	4	1	9	5124	0	0	5124
0	5	1	46	56090	0	0	56090
1	4	1	16	23137	0	0	23137
0	5	1	13	7422	0	0	7422
0	4	1	15	4274	0	0	4274
0	4	1	70	32944	0	0	32944
0	3	1	13	6527	0	0	6527
0	5	1	3	1248	0	0	1248
0	2	0	2	576	0	0	576
0	3	1	13	14316	0	0	14316
0	3	1	10	9815	0	0	9815
0	3	1	5	2056	0	0	2056
0	5	1	9	9884	0	0	9884
0	6	1	14	6755	0	0	6755
1	6	1	19	11229	0	0	11229
0	4	1	7	2416	0	0	2416
1	5	1	9	7661	0	0	7661
0	4	0	5	4345	0	0	4345
0	2	0	5	2739	0	0	2739
0	5	0	1	860	0	0	860
1	5	1	21	15392	0	0	15392
0	6	1	22	20787	0	0	20787
0	2	1	22	9864	0	0	9864
0	5	0	28	25345	12	103189	128534
0	4	0	4	1780	0	0	1780
0	5	1	15	18101	0	0	18101
1	2	1	90	43322	0	0	43322
0	5	1	27	15035	0	0	15035
1	5	1	28	31050	0	0	31050
0	6	1	6	2524	0	0	2524
0	5	1	10	12287	0	0	12287
0	6	0	13	5006	0	0	5006
0	4	1	17	13575	0	0	13575
0	2	1	7	5154	0	0	5154
1	5	0	47	41354	8	66047	107401
0	5	0	33	19067	0	0	19067
0	5	0	14	14361	0	0	14361
0	4	1	20	10542	0	0	10542
0	4	1	10	8198	0	0	8198
0	5	1	8	9109	0	21234	30343
0	5	1	27	36814	0	0	36814
1	4	1	6	3706	0	0	3706
0	8	1	39	43901	0	0	43901
0	5	0	33	20868	0	0	20868
0	3	1	3	2742	0	0	2742
0	3	0	33	20058	0	0	20058
1	5	1	37	81050	0	0	81050
0	3	1	11	5742	0	0	5742
0	5	0	6	2907	0	0	2907
0	5	1	8	4011	0	0	4011
0	3	1	1	346	0	0	346
0	6	1	7	3673	0	0	3673
0	4	1	28	30724	0	0	30724
0	4	1	19	32633	14	29326	61959
0	6	0	26	14406	0	0	14406
0	4	1	18	20189	0	0	20189
0	6	1	38	49397	58	337847	387244
0	4	0	20	18613	0	0	18613
0	4	1	5	5570	0	0	5570
0	3	1	10	6043	0	0	6043
0	4	0	22	8324	0	0	8324
0	3	1	22	37285	0	0	37285
0	2	1	1	575	0	0	575
0	5	1	4	1680	0	0	1680
0	3	1	8	17410	0	0	17410
1	2	0	47	46937	0	0	46937
1	4	1	6	13391	0	0	13391
0	6	1	33	28294	0	0	28294
0	5	0	39	27661	0	0	27661
0	4	1	9	6952	0	0	6952
0	5	0	25	15129	0	0	15129
1	6	1	16	24184	0	0	24184
0	5	1	4	1125	0	0	1125
0	5	1	7	7344	0	0	7344
0	4	1	15	6548	0	0	6548
0	5	1	25	16734	0	0	16734
0	4	0	20	16908	0	0	16908
1	4	1	41	17566	0	0	17566
0	7	0	54	21986	0	0	21986
0	2	1	2	1616	0	0	1616
0	6	0	45	37056	0	0	37056
1	3	1	61	27217	0	0	27217
0	3	1	12	5545	0	0	5545
0	5	1	27	53318	0	0	53318
1	6	1	33	24806	0	0	24806
1	7	1	61	55102	0	0	55102
0	2	0	36	14770	0	0	14770
0	4	1	7	4073	0	0	4073
0	3	1	13	15363	0	0	15363
0	6	0	17	10038	0	0	10038
0	2	0	4	1850	0	0	1850
0	6	0	14	13796	0	0	13796
0	3	0	12	9265	0	0	9265
0	5	0	2	2099	0	0	2099
0	3	1	22	52826	2	16169	68995
0	6	0	16	17135	0	0	17135
1	4	1	41	51447	0	0	51447
0	5	1	2	672	0	0	672
0	7	1	7	20958	14	662782	683740
0	2	1	3	6353	0	0	6353
[truncated: 1,409 more rows]
